# Supplementary material for: Orbital contributions to magnetically induced current densities using gauge-including atomic orbitals
Source: Chem Sci. 2025 Apr 1;16(18):8040–52. doi: 10.1039/d5sc00627a (PMC11976446; doi:10.1039/d5sc00627a)
Supplement: SC-016-D5SC00627A-s001 [file SC-016-D5SC00627A-s001.zip]

Archive with 47 entries (22 files):
- coordinates/
- coordinates/b3lyp/
- coordinates/b3lyp/benzene/
- coordinates/b3lyp/benzene/mol.xyz
- coordinates/b3lyp/borazine/
- coordinates/b3lyp/borazine/mol.xyz
- coordinates/b3lyp/c2b2n2h6/
- coordinates/b3lyp/c2b2n2h6/mol.xyz
- coordinates/b3lyp/c3h3+/
- coordinates/b3lyp/c3h3+/mol.xyz
- coordinates/b3lyp/cyclobutadiene/
- coordinates/b3lyp/cyclobutadiene/mol.xyz
- coordinates/b3lyp/cyclohexadiene/
- coordinates/b3lyp/cyclohexadiene/mol.xyz
- coordinates/b3lyp/hexadehydroannulene/
- coordinates/b3lyp/hexadehydroannulene/mol.xyz
- coordinates/b3lyp/isophlorin/
- coordinates/b3lyp/isophlorin/mol.xyz
- coordinates/b3lyp/planar cyclooctatraene/
- coordinates/b3lyp/planar cyclooctatraene/mol.xyz
- coordinates/b3lyp/porphin/
- coordinates/b3lyp/porphin/mol.xyz
- coordinates/b3lyp/tub-shaped cyclooctatraene/
- coordinates/b3lyp/tub-shaped cyclooctatraene/mol.xyz
- coordinates/sclh22t/
- coordinates/sclh22t/benzene/
- coordinates/sclh22t/benzene/mol.xyz
- coordinates/sclh22t/borazine/
- coordinates/sclh22t/borazine/mol.xyz
- coordinates/sclh22t/c2b2n2h6/
- coordinates/sclh22t/c2b2n2h6/mol.xyz
- coordinates/sclh22t/c3h3+/
- coordinates/sclh22t/c3h3+/mol.xyz
- coordinates/sclh22t/cyclobutadiene/
- coordinates/sclh22t/cyclobutadiene/mol.xyz
- coordinates/sclh22t/cyclohexadiene/
- coordinates/sclh22t/cyclohexadiene/mol.xyz
- coordinates/sclh22t/hexadehydroannulene/
- coordinates/sclh22t/hexadehydroannulene/mol.xyz
- coordinates/sclh22t/isophlorin/
- coordinates/sclh22t/isophlorin/mol.xyz
- coordinates/sclh22t/planar cyclooctatraene/
- coordinates/sclh22t/planar cyclooctatraene/mol.xyz
- coordinates/sclh22t/porphin/
- coordinates/sclh22t/porphin/mol.xyz
- coordinates/sclh22t/tub-shaped cyclooctatraene/
- coordinates/sclh22t/tub-shaped cyclooctatraene/mol.xyz
