# Supplementary material for: Orbital contributions to magnetically induced current densities using gauge-including atomic orbitals
Source: Chem Sci. 2025 Apr 1;16(18):8040–52. doi: 10.1039/d5sc00627a (PMC11976446; doi:10.1039/d5sc00627a)
Supplement: SC-016-D5SC00627A-s001 [file SC-016-D5SC00627A-s001.zip › coordinates/b3lyp/benzene/mol.xyz]

          12

 C   -1.2044820957    0.6954080622    0.0000000000
 C   -1.2044820957   -0.6954080622    0.0000000000
 C    0.0000000000    1.3908161244    0.0000000000
 H   -2.1421913896   -1.2367947754    0.0000000000
 H    0.0000000000    2.4735895509    0.0000000000
 C    0.0000000000   -1.3908161244    0.0000000000
 C    1.2044820957    0.6954080622    0.0000000000
 H    0.0000000000   -2.4735895509    0.0000000000
 H    2.1421913896    1.2367947754    0.0000000000
 C    1.2044820957   -0.6954080622    0.0000000000
 H    2.1421913896   -1.2367947754    0.0000000000
 H   -2.1421913896    1.2367947754    0.0000000000
