# Supplementary material for: Orbital contributions to magnetically induced current densities using gauge-including atomic orbitals
Source: Chem Sci. 2025 Apr 1;16(18):8040–52. doi: 10.1039/d5sc00627a (PMC11976446; doi:10.1039/d5sc00627a)
Supplement: SC-016-D5SC00627A-s001 [file SC-016-D5SC00627A-s001.zip › coordinates/b3lyp/borazine/mol.xyz]

          12

 N   -0.7031559088    1.2179017596    0.0000000000
 N   -0.7031559088   -1.2179017596    0.0000000000
 N    1.4063118175    0.0000000000    0.0000000000
 B   -1.4487002970    0.0000000000    0.0000000000
 B    0.7243501485    1.2546112597    0.0000000000
 B    0.7243501485   -1.2546112597    0.0000000000
 H   -1.2066329066    2.0899495003    0.0000000000
 H   -1.2066329066   -2.0899495003    0.0000000000
 H    2.4132658132    0.0000000000    0.0000000000
 H   -2.6416267437    0.0000000000    0.0000000000
 H    1.3208133719    2.2877158674    0.0000000000
 H    1.3208133719   -2.2877158674    0.0000000000
