# Supplementary material for: Orbital contributions to magnetically induced current densities using gauge-including atomic orbitals
Source: Chem Sci. 2025 Apr 1;16(18):8040–52. doi: 10.1039/d5sc00627a (PMC11976446; doi:10.1039/d5sc00627a)
Supplement: SC-016-D5SC00627A-s001 [file SC-016-D5SC00627A-s001.zip › coordinates/b3lyp/c2b2n2h6/mol.xyz]

          12

C     1.204136756000      0.743733657000      0.000000000000
B     1.266042933000     -0.760955493000      0.000000000000
N     0.000000000000      1.346491987000      0.000000000000
C    -1.204136756000      0.743733657000      0.000000000000
B    -1.266042933000     -0.760955493000      0.000000000000
N     0.000000000000     -1.426195987000      0.000000000000
H     0.000000000000      2.360559990000      0.000000000000
H     2.043042428000      1.425293188000      0.000000000000
H     2.286998785000     -1.376478900000      0.000000000000
H     0.000000000000     -2.436674165000      0.000000000000
H    -2.286998785000     -1.376478900000      0.000000000000
H    -2.043042428000      1.425293188000      0.000000000000
