# Supplementary material for: Orbital contributions to magnetically induced current densities using gauge-including atomic orbitals
Source: Chem Sci. 2025 Apr 1;16(18):8040–52. doi: 10.1039/d5sc00627a (PMC11976446; doi:10.1039/d5sc00627a)
Supplement: SC-016-D5SC00627A-s001 [file SC-016-D5SC00627A-s001.zip › coordinates/b3lyp/c3h3+/mol.xyz]

           6

 C   -0.3920465060   -0.6790444673    0.0000000000
 C   -0.3920465060    0.6790444673    0.0000000000
 C    0.7840930119    0.0000000000    0.0000000000
 H   -0.9325135795    1.6151608984    0.0000000000
 H   -0.9325135795   -1.6151608984    0.0000000000
 H    1.8650271590    0.0000000000    0.0000000000
