# Supplementary material for: Orbital contributions to magnetically induced current densities using gauge-including atomic orbitals
Source: Chem Sci. 2025 Apr 1;16(18):8040–52. doi: 10.1039/d5sc00627a (PMC11976446; doi:10.1039/d5sc00627a)
Supplement: SC-016-D5SC00627A-s001 [file SC-016-D5SC00627A-s001.zip › coordinates/b3lyp/cyclobutadiene/mol.xyz]

           8

 C    0.7884466121   -0.6650793172    0.0000000000
 C    0.7884466121    0.6650793172    0.0000000000
 C   -0.7884466121   -0.6650793172    0.0000000000
 C   -0.7884466121    0.6650793172    0.0000000000
 H    1.5505202338   -1.4298389738    0.0000000000
 H    1.5505202338    1.4298389738    0.0000000000
 H   -1.5505202338   -1.4298389738    0.0000000000
 H   -1.5505202338    1.4298389738    0.0000000000
