# Supplementary material for: Orbital contributions to magnetically induced current densities using gauge-including atomic orbitals
Source: Chem Sci. 2025 Apr 1;16(18):8040–52. doi: 10.1039/d5sc00627a (PMC11976446; doi:10.1039/d5sc00627a)
Supplement: SC-016-D5SC00627A-s001 [file SC-016-D5SC00627A-s001.zip › coordinates/b3lyp/cyclohexadiene/mol.xyz]

          14

C    -1.493168974992     -0.000000000027      0.000000000000
C     1.493168974992      0.000000000027      0.000000000000
C     0.664073655820     -1.250468054283      0.000000000000
C    -0.664073655773     -1.250468054307      0.000000000000
C     0.664073655773      1.250468054307      0.000000000000
C    -0.664073655820      1.250468054283      0.000000000000
H    -2.166437264888     -0.000000000040      0.868204986196
H    -2.166437264889     -0.000000000039     -0.868204986196
H     2.166437264888      0.000000000040     -0.868204986196
H     2.166437264889      0.000000000039      0.868204986196
H     1.199890862836     -2.194003626969      0.000000000000
H     1.199890862752      2.194003627013      0.000000000000
H    -1.199890862752     -2.194003627013      0.000000000000
H    -1.199890862836      2.194003626969      0.000000000000
