# Supplementary material for: Orbital contributions to magnetically induced current densities using gauge-including atomic orbitals
Source: Chem Sci. 2025 Apr 1;16(18):8040–52. doi: 10.1039/d5sc00627a (PMC11976446; doi:10.1039/d5sc00627a)
Supplement: SC-016-D5SC00627A-s001 [file SC-016-D5SC00627A-s001.zip › coordinates/b3lyp/hexadehydroannulene/mol.xyz]

          18

 C    2.7175736878   -0.6751873651    0.0000000000
 C    2.7175736878    0.6751873651    0.0000000000
 C   -0.7740574334   -2.6910815329    0.0000000000
 C   -0.7740574334    2.6910815329    0.0000000000
 C   -1.9435162544   -2.0158941678    0.0000000000
 C   -1.9435162544    2.0158941678    0.0000000000
 C    1.5317449960   -1.4444829151    0.0000000000
 C    1.5317449960    1.4444829151    0.0000000000
 C    0.4850864018   -2.0487715362    0.0000000000
 C    0.4850864018    2.0487715362    0.0000000000
 C   -2.0168313978   -0.6042886211    0.0000000000
 C   -2.0168313978    0.6042886211    0.0000000000
 H    3.6652172471    1.2012428158    0.0000000000
 H    3.6652172471   -1.2012428158    0.0000000000
 H   -0.7923018289   -3.7747926543    0.0000000000
 H   -2.8729154182   -2.5735498385    0.0000000000
 H   -2.8729154182    2.5735498385    0.0000000000
 H   -0.7923018289    3.7747926543    0.0000000000
