# Supplementary material for: Orbital contributions to magnetically induced current densities using gauge-including atomic orbitals
Source: Chem Sci. 2025 Apr 1;16(18):8040–52. doi: 10.1039/d5sc00627a (PMC11976446; doi:10.1039/d5sc00627a)
Supplement: SC-016-D5SC00627A-s001 [file SC-016-D5SC00627A-s001.zip › coordinates/b3lyp/isophlorin/mol.xyz]

          36

 O    2.0643242570    0.0000000000    0.0000000000
 O    0.0000000000   -2.1159359353    0.0000000000
 O    0.0000000000    2.1159359353    0.0000000000
 O   -2.0643242570    0.0000000000    0.0000000000
 C    4.2459319506   -0.6740529927    0.0000000000
 C    4.2459319506    0.6740529927    0.0000000000
 C    2.8745363716   -1.1166622472    0.0000000000
 C    2.4244990387   -2.3899351307    0.0000000000
 C    2.8745363716    1.1166622472    0.0000000000
 C    2.4244990387    2.3899351307    0.0000000000
 C    1.1037029290   -2.9239627139    0.0000000000
 C    1.1037029290    2.9239627139    0.0000000000
 C    0.7066817144    4.2406841930    0.0000000000
 C    0.7066817144   -4.2406841930    0.0000000000
 C   -0.7066817144   -4.2406841930    0.0000000000
 C   -1.1037029290   -2.9239627139    0.0000000000
 C   -0.7066817144    4.2406841930    0.0000000000
 C   -1.1037029290    2.9239627139    0.0000000000
 C   -2.4244990387   -2.3899351307    0.0000000000
 C   -2.8745363716   -1.1166622472    0.0000000000
 C   -2.8745363716    1.1166622472    0.0000000000
 C   -4.2459319506    0.6740529927    0.0000000000
 C   -4.2459319506   -0.6740529927    0.0000000000
 C   -2.4244990387    2.3899351307    0.0000000000
 H   -1.3648658455   -5.0933065202    0.0000000000
 H   -1.3648658455    5.0933065202    0.0000000000
 H   -3.2005756923   -3.1443015474    0.0000000000
 H   -5.0945140392    1.3388517206    0.0000000000
 H   -5.0945140392   -1.3388517206    0.0000000000
 H   -3.2005756923    3.1443015474    0.0000000000
 H    5.0945140392   -1.3388517206    0.0000000000
 H    3.2005756923   -3.1443015474    0.0000000000
 H    1.3648658455   -5.0933065202    0.0000000000
 H    1.3648658455    5.0933065202    0.0000000000
 H    3.2005756923    3.1443015474    0.0000000000
 H    5.0945140392    1.3388517206    0.0000000000
