# Supplementary material for: Orbital contributions to magnetically induced current densities using gauge-including atomic orbitals
Source: Chem Sci. 2025 Apr 1;16(18):8040–52. doi: 10.1039/d5sc00627a (PMC11976446; doi:10.1039/d5sc00627a)
Supplement: SC-016-D5SC00627A-s001 [file SC-016-D5SC00627A-s001.zip › coordinates/b3lyp/planar cyclooctatraene/mol.xyz]

          16

 C    1.7086152201    0.6692366859    0.0000000000
 C    1.7086152201   -0.6692366859    0.0000000000
 C    0.6692366859   -1.7086152201    0.0000000000
 C   -0.6692366859   -1.7086152201    0.0000000000
 C   -1.7086152201   -0.6692366859    0.0000000000
 C   -1.7086152201    0.6692366859    0.0000000000
 C   -0.6692366859    1.7086152201    0.0000000000
 C    0.6692366859    1.7086152201    0.0000000000
 H   -1.1060807151    2.7021636636    0.0000000000
 H    1.1060807151    2.7021636636    0.0000000000
 H    2.7021636636    1.1060807151    0.0000000000
 H    2.7021636636   -1.1060807151    0.0000000000
 H    1.1060807151   -2.7021636636    0.0000000000
 H   -1.1060807151   -2.7021636636    0.0000000000
 H   -2.7021636636   -1.1060807151    0.0000000000
 H   -2.7021636636    1.1060807151    0.0000000000
