# Supplementary material for: Orbital contributions to magnetically induced current densities using gauge-including atomic orbitals
Source: Chem Sci. 2025 Apr 1;16(18):8040–52. doi: 10.1039/d5sc00627a (PMC11976446; doi:10.1039/d5sc00627a)
Supplement: SC-016-D5SC00627A-s001 [file SC-016-D5SC00627A-s001.zip › coordinates/b3lyp/porphin/mol.xyz]

          38

 C    2.8850498694   -1.1263668000    0.0000000000
 N    2.1085367421    0.0000000000    0.0000000000
 C    2.8850498694    1.1263668000    0.0000000000
 C    0.6761332105   -4.2428223263    0.0000000000
 C   -0.6761332105   -4.2428223263    0.0000000000
 C   -1.0850137722   -2.8444390587    0.0000000000
 N    0.0000000000   -2.0250978338    0.0000000000
 C    1.0850137722   -2.8444390587    0.0000000000
 C   -0.6761332105    4.2428223263    0.0000000000
 C    0.6761332105    4.2428223263    0.0000000000
 C    1.0850137722    2.8444390587    0.0000000000
 N    0.0000000000    2.0250978338    0.0000000000
 C   -1.0850137722    2.8444390587    0.0000000000
 C   -4.2457539439   -0.6839487281    0.0000000000
 C   -4.2457539439    0.6839487281    0.0000000000
 C   -2.8850498694    1.1263668000    0.0000000000
 N   -2.1085367421    0.0000000000    0.0000000000
 C   -2.8850498694   -1.1263668000    0.0000000000
 C    4.2457539439    0.6839487281    0.0000000000
 C    4.2457539439   -0.6839487281    0.0000000000
 C    2.4159185476   -2.4318646579    0.0000000000
 C   -2.4159185476    2.4318646579    0.0000000000
 C   -2.4159185476   -2.4318646579    0.0000000000
 C    2.4159185476    2.4318646579    0.0000000000
 H    1.0971073872    0.0000000000    0.0000000000
 H    1.3456119395   -5.0892340701    0.0000000000
 H   -1.3456119395   -5.0892340701    0.0000000000
 H   -1.3456119395    5.0892340701    0.0000000000
 H    1.3456119395    5.0892340701    0.0000000000
 H   -5.0988376799   -1.3428443076    0.0000000000
 H   -5.0988376799    1.3428443076    0.0000000000
 H   -1.0971073872    0.0000000000    0.0000000000
 H    5.0988376799    1.3428443076    0.0000000000
 H    5.0988376799   -1.3428443076    0.0000000000
 H    3.1709207953   -3.2074660865    0.0000000000
 H   -3.1709207953    3.2074660865    0.0000000000
 H   -3.1709207953   -3.2074660865    0.0000000000
 H    3.1709207953    3.2074660865    0.0000000000
