# Supplementary material for: Orbital contributions to magnetically induced current densities using gauge-including atomic orbitals
Source: Chem Sci. 2025 Apr 1;16(18):8040–52. doi: 10.1039/d5sc00627a (PMC11976446; doi:10.1039/d5sc00627a)
Supplement: SC-016-D5SC00627A-s001 [file SC-016-D5SC00627A-s001.zip › coordinates/b3lyp/tub-shaped cyclooctatraene/mol.xyz]

          16

 C   -1.5710430109    0.6271908728    0.3807908200
 C   -1.5710430109   -0.6271908728   -0.3807908200
 C   -0.6271908728   -1.5710430109   -0.3807908200
 C    0.6271908728   -1.5710430109    0.3807908200
 C    1.5710430109   -0.6271908728    0.3807908200
 C    1.5710430109    0.6271908728   -0.3807908200
 C    0.6271908728    1.5710430109   -0.3807908200
 C   -0.6271908728    1.5710430109    0.3807908200
 H   -2.4810333727   -0.8259788887   -0.9416016799
 H   -0.8259788887   -2.4810333727   -0.9416016799
 H    0.8259788887   -2.4810333727    0.9416016799
 H    2.4810333727   -0.8259788887    0.9416016799
 H    2.4810333727    0.8259788887   -0.9416016799
 H   -2.4810333727    0.8259788887    0.9416016799
 H    0.8259788887    2.4810333727   -0.9416016799
 H   -0.8259788887    2.4810333727    0.9416016799
