# Supplementary material for: Orbital contributions to magnetically induced current densities using gauge-including atomic orbitals
Source: Chem Sci. 2025 Apr 1;16(18):8040–52. doi: 10.1039/d5sc00627a (PMC11976446; doi:10.1039/d5sc00627a)
Supplement: SC-016-D5SC00627A-s001 [file SC-016-D5SC00627A-s001.zip › coordinates/sclh22t/benzene/mol.xyz]

          12

 C   -1.2029115174    0.6945012884    0.0000000000
 C   -1.2029115174   -0.6945012884    0.0000000000
 C    0.0000000000    1.3890025768    0.0000000000
 H   -2.1393896123   -1.2351771686    0.0000000000
 H    0.0000000000    2.4703543372    0.0000000000
 C    0.0000000000   -1.3890025768    0.0000000000
 C    1.2029115174    0.6945012884    0.0000000000
 H    0.0000000000   -2.4703543372    0.0000000000
 H    2.1393896123    1.2351771686    0.0000000000
 C    1.2029115174   -0.6945012884    0.0000000000
 H    2.1393896123   -1.2351771686    0.0000000000
 H   -2.1393896123    1.2351771686    0.0000000000
