# Supplementary material for: Orbital contributions to magnetically induced current densities using gauge-including atomic orbitals
Source: Chem Sci. 2025 Apr 1;16(18):8040–52. doi: 10.1039/d5sc00627a (PMC11976446; doi:10.1039/d5sc00627a)
Supplement: SC-016-D5SC00627A-s001 [file SC-016-D5SC00627A-s001.zip › coordinates/sclh22t/borazine/mol.xyz]

          12

 N   -0.7031935296    1.2179669208    0.0000000000
 N   -0.7031935296   -1.2179669208    0.0000000000
 N    1.4063870591    0.0000000000    0.0000000000
 B   -1.4487383580    0.0000000000    0.0000000000
 B    0.7243691790    1.2546442215    0.0000000000
 B    0.7243691790   -1.2546442215    0.0000000000
 H   -1.2056852934    2.0883081862    0.0000000000
 H   -1.2056852934   -2.0883081862    0.0000000000
 H    2.4113705869    0.0000000000    0.0000000000
 H   -2.6402811931    0.0000000000    0.0000000000
 H    1.3201405966    2.2865505864    0.0000000000
 H    1.3201405966   -2.2865505864    0.0000000000
