# Supplementary material for: Orbital contributions to magnetically induced current densities using gauge-including atomic orbitals
Source: Chem Sci. 2025 Apr 1;16(18):8040–52. doi: 10.1039/d5sc00627a (PMC11976446; doi:10.1039/d5sc00627a)
Supplement: SC-016-D5SC00627A-s001 [file SC-016-D5SC00627A-s001.zip › coordinates/sclh22t/c2b2n2h6/mol.xyz]

          12

 C    1.2028687639    0.0000000000    0.7524022155
 B    1.2661080053    0.0000000000   -0.7541597134
 N    0.0000000000    0.0000000000    1.3521712054
 C   -1.2028687639    0.0000000000    0.7524022155
 B   -1.2661080053    0.0000000000   -0.7541597134
 N    0.0000000000    0.0000000000   -1.4182759881
 H    0.0000000000    0.0000000000    2.3645172461
 H    2.0390620711    0.0000000000    1.4358861724
 H    2.2857375399    0.0000000000   -1.3699137297
 H    0.0000000000    0.0000000000   -2.4268423528
 H   -2.2857375399    0.0000000000   -1.3699137297
 H   -2.0390620711    0.0000000000    1.4358861724
