# Supplementary material for: Orbital contributions to magnetically induced current densities using gauge-including atomic orbitals
Source: Chem Sci. 2025 Apr 1;16(18):8040–52. doi: 10.1039/d5sc00627a (PMC11976446; doi:10.1039/d5sc00627a)
Supplement: SC-016-D5SC00627A-s001 [file SC-016-D5SC00627A-s001.zip › coordinates/sclh22t/c3h3+/mol.xyz]

           6

 C   -0.3912583474   -0.6776793366    0.0000000000
 C   -0.3912583474    0.6776793366    0.0000000000
 C    0.7825166948    0.0000000000    0.0000000000
 H   -0.9314966126    1.6133994601    0.0000000000
 H   -0.9314966126   -1.6133994601    0.0000000000
 H    1.8629932252    0.0000000000    0.0000000000
