# Supplementary material for: Orbital contributions to magnetically induced current densities using gauge-including atomic orbitals
Source: Chem Sci. 2025 Apr 1;16(18):8040–52. doi: 10.1039/d5sc00627a (PMC11976446; doi:10.1039/d5sc00627a)
Supplement: SC-016-D5SC00627A-s001 [file SC-016-D5SC00627A-s001.zip › coordinates/sclh22t/cyclohexadiene/mol.xyz]

          14

 C   -1.4953657482    0.0000000000    0.0000000000
 C    1.4953657482    0.0000000000    0.0000000000
 C    0.6631071077    0.0000000000    1.2488659204
 C   -0.6631071077    0.0000000000    1.2488659204
 C    0.6631071077    0.0000000000   -1.2488659204
 C   -0.6631071077    0.0000000000   -1.2488659204
 H   -2.1600872637    0.8705593500    0.0000000000
 H   -2.1600872637   -0.8705593500    0.0000000000
 H    2.1600872637   -0.8705593500    0.0000000000
 H    2.1600872637    0.8705593500    0.0000000000
 H    1.1986687143    0.0000000000    2.1906558380
 H    1.1986687143    0.0000000000   -2.1906558380
 H   -1.1986687143    0.0000000000    2.1906558380
 H   -1.1986687143    0.0000000000   -2.1906558380
