# Supplementary material for: Orbital contributions to magnetically induced current densities using gauge-including atomic orbitals
Source: Chem Sci. 2025 Apr 1;16(18):8040–52. doi: 10.1039/d5sc00627a (PMC11976446; doi:10.1039/d5sc00627a)
Supplement: SC-016-D5SC00627A-s001 [file SC-016-D5SC00627A-s001.zip › coordinates/sclh22t/hexadehydroannulene/mol.xyz]

          18

 C    2.7203753180   -0.6733966429    0.0000000000
 C    2.7203753180    0.6733966429    0.0000000000
 C   -0.7770090595   -2.6926124546    0.0000000000
 C   -0.7770090595    2.6926124546    0.0000000000
 C   -1.9433662585   -2.0192158118    0.0000000000
 C   -1.9433662585    2.0192158118    0.0000000000
 C    1.5264843908   -1.4377722397    0.0000000000
 C    1.5264843908    1.4377722397    0.0000000000
 C    0.4819050890   -2.0408603807    0.0000000000
 C    0.4819050890    2.0408603807    0.0000000000
 C   -2.0083894798   -0.6030881410    0.0000000000
 C   -2.0083894798    0.6030881410    0.0000000000
 H    3.6629524975    1.2043162262    0.0000000000
 H    3.6629524975   -1.2043162262    0.0000000000
 H   -0.7885078026   -3.7743680288    0.0000000000
 H   -2.8744446948   -2.5700518025    0.0000000000
 H   -2.8744446948    2.5700518025    0.0000000000
 H   -0.7885078026    3.7743680288    0.0000000000
