# Supplementary material for: Orbital contributions to magnetically induced current densities using gauge-including atomic orbitals
Source: Chem Sci. 2025 Apr 1;16(18):8040–52. doi: 10.1039/d5sc00627a (PMC11976446; doi:10.1039/d5sc00627a)
Supplement: SC-016-D5SC00627A-s001 [file SC-016-D5SC00627A-s001.zip › coordinates/sclh22t/isophlorin/mol.xyz]

          36

 O    2.0654379641    0.0000000000    0.0000000000
 O    0.0000000000   -2.1152464612    0.0000000000
 O    0.0000000000    2.1152464612    0.0000000000
 O   -2.0654379641    0.0000000000    0.0000000000
 C    4.2417008161   -0.6717320046    0.0000000000
 C    4.2417008161    0.6717320046    0.0000000000
 C    2.8685548695   -1.1112422185    0.0000000000
 C    2.4224963883   -2.3840099936    0.0000000000
 C    2.8685548695    1.1112422185    0.0000000000
 C    2.4224963883    2.3840099936    0.0000000000
 C    1.0964724905   -2.9178313068    0.0000000000
 C    1.0964724905    2.9178313068    0.0000000000
 C    0.7056118564    4.2320083047    0.0000000000
 C    0.7056118564   -4.2320083047    0.0000000000
 C   -0.7056118564   -4.2320083047    0.0000000000
 C   -1.0964724905   -2.9178313068    0.0000000000
 C   -0.7056118564    4.2320083047    0.0000000000
 C   -1.0964724905    2.9178313068    0.0000000000
 C   -2.4224963883   -2.3840099936    0.0000000000
 C   -2.8685548695   -1.1112422185    0.0000000000
 C   -2.8685548695    1.1112422185    0.0000000000
 C   -4.2417008161    0.6717320046    0.0000000000
 C   -4.2417008161   -0.6717320046    0.0000000000
 C   -2.4224963883    2.3840099936    0.0000000000
 H   -1.3650844732   -5.0826815763    0.0000000000
 H   -1.3650844732    5.0826815763    0.0000000000
 H   -3.1962632125   -3.1385167074    0.0000000000
 H   -5.0866563871    1.3399616831    0.0000000000
 H   -5.0866563871   -1.3399616831    0.0000000000
 H   -3.1962632125    3.1385167074    0.0000000000
 H    5.0866563871   -1.3399616831    0.0000000000
 H    3.1962632125   -3.1385167074    0.0000000000
 H    1.3650844732   -5.0826815763    0.0000000000
 H    1.3650844732    5.0826815763    0.0000000000
 H    3.1962632125    3.1385167074    0.0000000000
 H    5.0866563871    1.3399616831    0.0000000000
