# Supplementary material for: Orbital contributions to magnetically induced current densities using gauge-including atomic orbitals
Source: Chem Sci. 2025 Apr 1;16(18):8040–52. doi: 10.1039/d5sc00627a (PMC11976446; doi:10.1039/d5sc00627a)
Supplement: SC-016-D5SC00627A-s001 [file SC-016-D5SC00627A-s001.zip › coordinates/sclh22t/planar cyclooctatraene/mol.xyz]

          16

 C    1.7095538802    0.6684698443    0.0000000000
 C    1.7095538802   -0.6684698443    0.0000000000
 C    0.6684698443   -1.7095538802    0.0000000000
 C   -0.6684698443   -1.7095538802    0.0000000000
 C   -1.7095538802   -0.6684698443    0.0000000000
 C   -1.7095538802    0.6684698443    0.0000000000
 C   -0.6684698443    1.7095538802    0.0000000000
 C    0.6684698443    1.7095538802    0.0000000000
 H   -1.1054128576    2.7007069693    0.0000000000
 H    1.1054128576    2.7007069693    0.0000000000
 H    2.7007069693    1.1054128576    0.0000000000
 H    2.7007069693   -1.1054128576    0.0000000000
 H    1.1054128576   -2.7007069693    0.0000000000
 H   -1.1054128576   -2.7007069693    0.0000000000
 H   -2.7007069693   -1.1054128576    0.0000000000
 H   -2.7007069693    1.1054128576    0.0000000000
