# Supplementary material for: Orbital contributions to magnetically induced current densities using gauge-including atomic orbitals
Source: Chem Sci. 2025 Apr 1;16(18):8040–52. doi: 10.1039/d5sc00627a (PMC11976446; doi:10.1039/d5sc00627a)
Supplement: SC-016-D5SC00627A-s001 [file SC-016-D5SC00627A-s001.zip › coordinates/sclh22t/porphin/mol.xyz]

          38

 C    2.8764994098   -1.1220583312    0.0000000000
 N    2.1027413149    0.0000000000    0.0000000000
 C    2.8764994098    1.1220583312    0.0000000000
 C    0.6744419703   -4.2393352871    0.0000000000
 C   -0.6744419703   -4.2393352871    0.0000000000
 C   -1.0789309014   -2.8435725998    0.0000000000
 N    0.0000000000   -2.0262135206    0.0000000000
 C    1.0789309014   -2.8435725998    0.0000000000
 C   -0.6744419703    4.2393352871    0.0000000000
 C    0.6744419703    4.2393352871    0.0000000000
 C    1.0789309014    2.8435725998    0.0000000000
 N    0.0000000000    2.0262135206    0.0000000000
 C   -1.0789309014    2.8435725998    0.0000000000
 C   -4.2355135302   -0.6821150957    0.0000000000
 C   -4.2355135302    0.6821150957    0.0000000000
 C   -2.8764994098    1.1220583312    0.0000000000
 N   -2.1027413149    0.0000000000    0.0000000000
 C   -2.8764994098   -1.1220583312    0.0000000000
 C    4.2355135302    0.6821150957    0.0000000000
 C    4.2355135302   -0.6821150957    0.0000000000
 C    2.4110925080   -2.4305978462    0.0000000000
 C   -2.4110925080    2.4305978462    0.0000000000
 C   -2.4110925080   -2.4305978462    0.0000000000
 C    2.4110925080    2.4305978462    0.0000000000
 H    1.0910697089    0.0000000000    0.0000000000
 H    1.3468983652   -5.0824496685    0.0000000000
 H   -1.3468983652   -5.0824496685    0.0000000000
 H   -1.3468983652    5.0824496685    0.0000000000
 H    1.3468983652    5.0824496685    0.0000000000
 H   -5.0867621192   -1.3424610927    0.0000000000
 H   -5.0867621192    1.3424610927    0.0000000000
 H   -1.0910697089    0.0000000000    0.0000000000
 H    5.0867621192    1.3424610927    0.0000000000
 H    5.0867621192   -1.3424610927    0.0000000000
 H    3.1674154809   -3.2036658003    0.0000000000
 H   -3.1674154809    3.2036658003    0.0000000000
 H   -3.1674154809   -3.2036658003    0.0000000000
 H    3.1674154809    3.2036658003    0.0000000000
