# Supplementary material for: Orbital contributions to magnetically induced current densities using gauge-including atomic orbitals
Source: Chem Sci. 2025 Apr 1;16(18):8040–52. doi: 10.1039/d5sc00627a (PMC11976446; doi:10.1039/d5sc00627a)
Supplement: SC-016-D5SC00627A-s001 [file SC-016-D5SC00627A-s001.zip › coordinates/sclh22t/tub-shaped cyclooctatraene/mol.xyz]

          16

 C   -1.5636747160    0.6210832670    0.3926773503
 C   -1.5636747160   -0.6210832670   -0.3926773503
 C   -0.6210832670   -1.5636747160   -0.3926773503
 C    0.6210832670   -1.5636747160    0.3926773503
 C    1.5636747160   -0.6210832670    0.3926773503
 C    1.5636747160    0.6210832670   -0.3926773503
 C    0.6210832670    1.5636747160   -0.3926773503
 C   -0.6210832670    1.5636747160    0.3926773503
 H   -2.4654885387   -0.8053321259   -0.9674756123
 H   -0.8053321259   -2.4654885387   -0.9674756123
 H    0.8053321259   -2.4654885387    0.9674756123
 H    2.4654885387   -0.8053321259    0.9674756123
 H    2.4654885387    0.8053321259   -0.9674756123
 H   -2.4654885387    0.8053321259    0.9674756123
 H    0.8053321259    2.4654885387   -0.9674756123
 H   -0.8053321259    2.4654885387    0.9674756123
